# Supplementary material for: Identification of ARF genes in Cucurbita pepo L and analysis of expression patterns, and functional analysis of CpARF22 under drought, salt stress
Source: BMC Genomics. 2024 Jan 25;25:112. doi: 10.1186/s12864-024-09992-8 (PMC10809590; doi:10.1186/s12864-024-09992-8)
Supplement: Supplementary file 3 — Additional file 3: Table S3. Cis-acting elements in the promoter region of CpARF genes. [file 12864_2024_9992_MOESM3_ESM.xlsx]

## Sheet: Sheet1
Table S3 cis-acting elements in the promoter region of CpARF genes
Gene Name	Element	Function	Function category
CpARF01	ABRE	cis-acting element involved in the abscisic acid responsiveness	Phytohormone responsiveness
CpARF01	ABRE	cis-acting element involved in the abscisic acid responsiveness	Phytohormone responsiveness
CpARF01	ABRE	cis-acting element involved in the abscisic acid responsiveness	Phytohormone responsiveness
CpARF01	ABRE	cis-acting element involved in the abscisic acid responsiveness	Phytohormone responsiveness
CpARF01	ABRE	cis-acting element involved in the abscisic acid responsiveness	Phytohormone responsiveness
CpARF02	ABRE	cis-acting element involved in the abscisic acid responsiveness	Phytohormone responsiveness
CpARF02	ABRE	cis-acting element involved in the abscisic acid responsiveness	Phytohormone responsiveness
CpARF03	ABRE	cis-acting element involved in the abscisic acid responsiveness	Phytohormone responsiveness
CpARF03	ABRE	cis-acting element involved in the abscisic acid responsiveness	Phytohormone responsiveness
CpARF03	ABRE	cis-acting element involved in the abscisic acid responsiveness	Phytohormone responsiveness
CpARF03	ABRE	cis-acting element involved in the abscisic acid responsiveness	Phytohormone responsiveness
CpARF04	ABRE	cis-acting element involved in the abscisic acid responsiveness	Phytohormone responsiveness
CpARF05	ABRE	cis-acting element involved in the abscisic acid responsiveness	Phytohormone responsiveness
CpARF06	ABRE	cis-acting element involved in the abscisic acid responsiveness	Phytohormone responsiveness
CpARF06	ABRE	cis-acting element involved in the abscisic acid responsiveness	Phytohormone responsiveness
CpARF06	ABRE	cis-acting element involved in the abscisic acid responsiveness	Phytohormone responsiveness
CpARF06	ABRE	cis-acting element involved in the abscisic acid responsiveness	Phytohormone responsiveness
CpARF06	ABRE	cis-acting element involved in the abscisic acid responsiveness	Phytohormone responsiveness
CpARF06	ABRE	cis-acting element involved in the abscisic acid responsiveness	Phytohormone responsiveness
CpARF07	ABRE	cis-acting element involved in the abscisic acid responsiveness	Phytohormone responsiveness
CpARF07	ABRE	cis-acting element involved in the abscisic acid responsiveness	Phytohormone responsiveness
CpARF08	ABRE	cis-acting element involved in the abscisic acid responsiveness	Phytohormone responsiveness
CpARF08	ABRE	cis-acting element involved in the abscisic acid responsiveness	Phytohormone responsiveness
CpARF08	ABRE	cis-acting element involved in the abscisic acid responsiveness	Phytohormone responsiveness
CpARF08	ABRE	cis-acting element involved in the abscisic acid responsiveness	Phytohormone responsiveness
CpARF08	ABRE	cis-acting element involved in the abscisic acid responsiveness	Phytohormone responsiveness
CpARF13	ABRE	cis-acting element involved in the abscisic acid responsiveness	Phytohormone responsiveness
CpARF13	ABRE	cis-acting element involved in the abscisic acid responsiveness	Phytohormone responsiveness
CpARF13	ABRE	cis-acting element involved in the abscisic acid responsiveness	Phytohormone responsiveness
CpARF14	ABRE	cis-acting element involved in the abscisic acid responsiveness	Phytohormone responsiveness
CpARF14	ABRE	cis-acting element involved in the abscisic acid responsiveness	Phytohormone responsiveness
CpARF16	ABRE	cis-acting element involved in the abscisic acid responsiveness	Phytohormone responsiveness
CpARF17	ABRE	cis-acting element involved in the abscisic acid responsiveness	Phytohormone responsiveness
CpARF17	ABRE	cis-acting element involved in the abscisic acid responsiveness	Phytohormone responsiveness
CpARF17	ABRE	cis-acting element involved in the abscisic acid responsiveness	Phytohormone responsiveness
CpARF18	ABRE	cis-acting element involved in the abscisic acid responsiveness	Phytohormone responsiveness
CpARF18	ABRE	cis-acting element involved in the abscisic acid responsiveness	Phytohormone responsiveness
CpARF18	ABRE	cis-acting element involved in the abscisic acid responsiveness	Phytohormone responsiveness
CpARF18	ABRE	cis-acting element involved in the abscisic acid responsiveness	Phytohormone responsiveness
CpARF18	ABRE	cis-acting element involved in the abscisic acid responsiveness	Phytohormone responsiveness
CpARF18	ABRE	cis-acting element involved in the abscisic acid responsiveness	Phytohormone responsiveness
CpARF18	ABRE	cis-acting element involved in the abscisic acid responsiveness	Phytohormone responsiveness
CpARF18	ABRE	cis-acting element involved in the abscisic acid responsiveness	Phytohormone responsiveness
CpARF19	ABRE	cis-acting element involved in the abscisic acid responsiveness	Phytohormone responsiveness
CpARF19	ABRE	cis-acting element involved in the abscisic acid responsiveness	Phytohormone responsiveness
CpARF20	ABRE	cis-acting element involved in the abscisic acid responsiveness	Phytohormone responsiveness
CpARF22	ABRE	cis-acting element involved in the abscisic acid responsiveness	Phytohormone responsiveness
CpARF22	ABRE	cis-acting element involved in the abscisic acid responsiveness	Phytohormone responsiveness
CpARF22	ABRE	cis-acting element involved in the abscisic acid responsiveness	Phytohormone responsiveness
CpARF22	ABRE	cis-acting element involved in the abscisic acid responsiveness	Phytohormone responsiveness
CpARF22	ABRE	cis-acting element involved in the abscisic acid responsiveness	Phytohormone responsiveness
CpARF23	ABRE	cis-acting element involved in the abscisic acid responsiveness	Phytohormone responsiveness
CpARF23	ABRE	cis-acting element involved in the abscisic acid responsiveness	Phytohormone responsiveness
CpARF24	ABRE	cis-acting element involved in the abscisic acid responsiveness	Phytohormone responsiveness
CpARF24	ABRE	cis-acting element involved in the abscisic acid responsiveness	Phytohormone responsiveness
CpARF24	ABRE	cis-acting element involved in the abscisic acid responsiveness	Phytohormone responsiveness
CpARF24	ABRE	cis-acting element involved in the abscisic acid responsiveness	Phytohormone responsiveness
CpARF25	ABRE	cis-acting element involved in the abscisic acid responsiveness	Phytohormone responsiveness
CpARF25	ABRE	cis-acting element involved in the abscisic acid responsiveness	Phytohormone responsiveness
CpARF27	ABRE	cis-acting element involved in the abscisic acid responsiveness	Phytohormone responsiveness
CpARF29	ABRE	cis-acting element involved in the abscisic acid responsiveness	Phytohormone responsiveness
CpARF29	ABRE	cis-acting element involved in the abscisic acid responsiveness	Phytohormone responsiveness
CpARF29	ABRE	cis-acting element involved in the abscisic acid responsiveness	Phytohormone responsiveness
CpARF29	ABRE	cis-acting element involved in the abscisic acid responsiveness	Phytohormone responsiveness
CpARF29	ABRE	cis-acting element involved in the abscisic acid responsiveness	Phytohormone responsiveness
CpARF29	ABRE	cis-acting element involved in the abscisic acid responsiveness	Phytohormone responsiveness
CpARF30	ABRE	cis-acting element involved in the abscisic acid responsiveness	Phytohormone responsiveness
CpARF30	ABRE	cis-acting element involved in the abscisic acid responsiveness	Phytohormone responsiveness
CpARF30	ABRE	cis-acting element involved in the abscisic acid responsiveness	Phytohormone responsiveness
CpARF30	ABRE	cis-acting element involved in the abscisic acid responsiveness	Phytohormone responsiveness
CpARF30	ABRE	cis-acting element involved in the abscisic acid responsiveness	Phytohormone responsiveness
CpARF30	ABRE	cis-acting element involved in the abscisic acid responsiveness	Phytohormone responsiveness
CpARF30	ABRE	cis-acting element involved in the abscisic acid responsiveness	Phytohormone responsiveness
CpARF30	ABRE	cis-acting element involved in the abscisic acid responsiveness	Phytohormone responsiveness
CpARF32	ABRE	cis-acting element involved in the abscisic acid responsiveness	Phytohormone responsiveness
CpARF32	ABRE	cis-acting element involved in the abscisic acid responsiveness	Phytohormone responsiveness
CpARF32	ABRE	cis-acting element involved in the abscisic acid responsiveness	Phytohormone responsiveness
CpARF30	AuxRR-core	cis-acting regulatory element involved in auxin responsiveness	Phytohormone responsiveness
CpARF01	CGTCA-motif	cis-acting regulatory element involved in the MeJA-responsiveness	Phytohormone responsiveness
CpARF01	CGTCA-motif	cis-acting regulatory element involved in the MeJA-responsiveness	Phytohormone responsiveness
CpARF01	CGTCA-motif	cis-acting regulatory element involved in the MeJA-responsiveness	Phytohormone responsiveness
CpARF01	CGTCA-motif	cis-acting regulatory element involved in the MeJA-responsiveness	Phytohormone responsiveness
CpARF01	CGTCA-motif	cis-acting regulatory element involved in the MeJA-responsiveness	Phytohormone responsiveness
CpARF01	CGTCA-motif	cis-acting regulatory element involved in the MeJA-responsiveness	Phytohormone responsiveness
CpARF02	CGTCA-motif	cis-acting regulatory element involved in the MeJA-responsiveness	Phytohormone responsiveness
CpARF03	CGTCA-motif	cis-acting regulatory element involved in the MeJA-responsiveness	Phytohormone responsiveness
CpARF04	CGTCA-motif	cis-acting regulatory element involved in the MeJA-responsiveness	Phytohormone responsiveness
CpARF05	CGTCA-motif	cis-acting regulatory element involved in the MeJA-responsiveness	Phytohormone responsiveness
CpARF06	CGTCA-motif	cis-acting regulatory element involved in the MeJA-responsiveness	Phytohormone responsiveness
CpARF07	CGTCA-motif	cis-acting regulatory element involved in the MeJA-responsiveness	Phytohormone responsiveness
CpARF07	CGTCA-motif	cis-acting regulatory element involved in the MeJA-responsiveness	Phytohormone responsiveness
CpARF07	CGTCA-motif	cis-acting regulatory element involved in the MeJA-responsiveness	Phytohormone responsiveness
CpARF07	CGTCA-motif	cis-acting regulatory element involved in the MeJA-responsiveness	Phytohormone responsiveness
CpARF07	CGTCA-motif	cis-acting regulatory element involved in the MeJA-responsiveness	Phytohormone responsiveness
CpARF07	CGTCA-motif	cis-acting regulatory element involved in the MeJA-responsiveness	Phytohormone responsiveness
CpARF08	CGTCA-motif	cis-acting regulatory element involved in the MeJA-responsiveness	Phytohormone responsiveness
CpARF08	CGTCA-motif	cis-acting regulatory element involved in the MeJA-responsiveness	Phytohormone responsiveness
CpARF08	CGTCA-motif	cis-acting regulatory element involved in the MeJA-responsiveness	Phytohormone responsiveness
CpARF10	CGTCA-motif	cis-acting regulatory element involved in the MeJA-responsiveness	Phytohormone responsiveness
CpARF13	CGTCA-motif	cis-acting regulatory element involved in the MeJA-responsiveness	Phytohormone responsiveness
CpARF13	CGTCA-motif	cis-acting regulatory element involved in the MeJA-responsiveness	Phytohormone responsiveness
CpARF14	CGTCA-motif	cis-acting regulatory element involved in the MeJA-responsiveness	Phytohormone responsiveness
CpARF14	CGTCA-motif	cis-acting regulatory element involved in the MeJA-responsiveness	Phytohormone responsiveness
CpARF16	CGTCA-motif	cis-acting regulatory element involved in the MeJA-responsiveness	Phytohormone responsiveness
CpARF18	CGTCA-motif	cis-acting regulatory element involved in the MeJA-responsiveness	Phytohormone responsiveness
CpARF18	CGTCA-motif	cis-acting regulatory element involved in the MeJA-responsiveness	Phytohormone responsiveness
CpARF18	CGTCA-motif	cis-acting regulatory element involved in the MeJA-responsiveness	Phytohormone responsiveness
CpARF18	CGTCA-motif	cis-acting regulatory element involved in the MeJA-responsiveness	Phytohormone responsiveness
CpARF20	CGTCA-motif	cis-acting regulatory element involved in the MeJA-responsiveness	Phytohormone responsiveness
CpARF20	CGTCA-motif	cis-acting regulatory element involved in the MeJA-responsiveness	Phytohormone responsiveness
CpARF21	CGTCA-motif	cis-acting regulatory element involved in the MeJA-responsiveness	Phytohormone responsiveness
CpARF21	CGTCA-motif	cis-acting regulatory element involved in the MeJA-responsiveness	Phytohormone responsiveness
CpARF21	CGTCA-motif	cis-acting regulatory element involved in the MeJA-responsiveness	Phytohormone responsiveness
CpARF22	CGTCA-motif	cis-acting regulatory element involved in the MeJA-responsiveness	Phytohormone responsiveness
CpARF22	CGTCA-motif	cis-acting regulatory element involved in the MeJA-responsiveness	Phytohormone responsiveness
CpARF22	CGTCA-motif	cis-acting regulatory element involved in the MeJA-responsiveness	Phytohormone responsiveness
CpARF22	CGTCA-motif	cis-acting regulatory element involved in the MeJA-responsiveness	Phytohormone responsiveness
CpARF22	CGTCA-motif	cis-acting regulatory element involved in the MeJA-responsiveness	Phytohormone responsiveness
CpARF22	CGTCA-motif	cis-acting regulatory element involved in the MeJA-responsiveness	Phytohormone responsiveness
CpARF22	CGTCA-motif	cis-acting regulatory element involved in the MeJA-responsiveness	Phytohormone responsiveness
CpARF22	CGTCA-motif	cis-acting regulatory element involved in the MeJA-responsiveness	Phytohormone responsiveness
CpARF22	CGTCA-motif	cis-acting regulatory element involved in the MeJA-responsiveness	Phytohormone responsiveness
CpARF22	CGTCA-motif	cis-acting regulatory element involved in the MeJA-responsiveness	Phytohormone responsiveness
CpARF22	CGTCA-motif	cis-acting regulatory element involved in the MeJA-responsiveness	Phytohormone responsiveness
CpARF23	CGTCA-motif	cis-acting regulatory element involved in the MeJA-responsiveness	Phytohormone responsiveness
CpARF25	CGTCA-motif	cis-acting regulatory element involved in the MeJA-responsiveness	Phytohormone responsiveness
CpARF26	CGTCA-motif	cis-acting regulatory element involved in the MeJA-responsiveness	Phytohormone responsiveness
CpARF26	CGTCA-motif	cis-acting regulatory element involved in the MeJA-responsiveness	Phytohormone responsiveness
CpARF28	CGTCA-motif	cis-acting regulatory element involved in the MeJA-responsiveness	Phytohormone responsiveness
CpARF30	CGTCA-motif	cis-acting regulatory element involved in the MeJA-responsiveness	Phytohormone responsiveness
CpARF31	CGTCA-motif	cis-acting regulatory element involved in the MeJA-responsiveness	Phytohormone responsiveness
CpARF32	CGTCA-motif	cis-acting regulatory element involved in the MeJA-responsiveness	Phytohormone responsiveness
CpARF02	GARE-motif	gibberellin-responsive element	Phytohormone responsiveness
CpARF04	GARE-motif	gibberellin-responsive element	Phytohormone responsiveness
CpARF04	GARE-motif	gibberellin-responsive element	Phytohormone responsiveness
CpARF09	GARE-motif	gibberellin-responsive element	Phytohormone responsiveness
CpARF10	GARE-motif	gibberellin-responsive element	Phytohormone responsiveness
CpARF12	GARE-motif	gibberellin-responsive element	Phytohormone responsiveness
CpARF15	GARE-motif	gibberellin-responsive element	Phytohormone responsiveness
CpARF21	GARE-motif	gibberellin-responsive element	Phytohormone responsiveness
CpARF24	GARE-motif	gibberellin-responsive element	Phytohormone responsiveness
CpARF27	GARE-motif	gibberellin-responsive element	Phytohormone responsiveness
CpARF28	GARE-motif	gibberellin-responsive element	Phytohormone responsiveness
CpARF33	GARE-motif	gibberellin-responsive element	Phytohormone responsiveness
CpARF01	P-box	gibberellin-responsive element	Phytohormone responsiveness
CpARF01	P-box	gibberellin-responsive element	Phytohormone responsiveness
CpARF08	P-box	gibberellin-responsive element	Phytohormone responsiveness
CpARF09	P-box	gibberellin-responsive element	Phytohormone responsiveness
CpARF13	P-box	gibberellin-responsive element	Phytohormone responsiveness
CpARF13	P-box	gibberellin-responsive element	Phytohormone responsiveness
CpARF14	P-box	gibberellin-responsive element	Phytohormone responsiveness
CpARF15	P-box	gibberellin-responsive element	Phytohormone responsiveness
CpARF15	P-box	gibberellin-responsive element	Phytohormone responsiveness
CpARF15	P-box	gibberellin-responsive element	Phytohormone responsiveness
CpARF16	P-box	gibberellin-responsive element	Phytohormone responsiveness
CpARF25	P-box	gibberellin-responsive element	Phytohormone responsiveness
CpARF27	P-box	gibberellin-responsive element	Phytohormone responsiveness
CpARF32	P-box	gibberellin-responsive element	Phytohormone responsiveness
CpARF33	P-box	gibberellin-responsive element	Phytohormone responsiveness
CpARF06	P-box	gibberellin-responsive element and part of a light responsive element	Phytohormone responsiveness
CpARF06	P-box	gibberellin-responsive element and part of a light responsive element	Phytohormone responsiveness
CpARF06	SARE	cis-acting element involved in salicylic acid responsiveness	Phytohormone responsiveness
CpARF02	TATC-box	cis-acting element involved in gibberellin-responsiveness	Phytohormone responsiveness
CpARF03	TATC-box	cis-acting element involved in gibberellin-responsiveness	Phytohormone responsiveness
CpARF08	TATC-box	cis-acting element involved in gibberellin-responsiveness	Phytohormone responsiveness
CpARF28	TATC-box	cis-acting element involved in gibberellin-responsiveness	Phytohormone responsiveness
CpARF01	TCA-element	cis-acting element involved in salicylic acid responsiveness	Phytohormone responsiveness
CpARF02	TCA-element	cis-acting element involved in salicylic acid responsiveness	Phytohormone responsiveness
CpARF04	TCA-element	cis-acting element involved in salicylic acid responsiveness	Phytohormone responsiveness
CpARF05	TCA-element	cis-acting element involved in salicylic acid responsiveness	Phytohormone responsiveness
CpARF06	TCA-element	cis-acting element involved in salicylic acid responsiveness	Phytohormone responsiveness
CpARF07	TCA-element	cis-acting element involved in salicylic acid responsiveness	Phytohormone responsiveness
CpARF09	TCA-element	cis-acting element involved in salicylic acid responsiveness	Phytohormone responsiveness
CpARF09	TCA-element	cis-acting element involved in salicylic acid responsiveness	Phytohormone responsiveness
CpARF09	TCA-element	cis-acting element involved in salicylic acid responsiveness	Phytohormone responsiveness
CpARF09	TCA-element	cis-acting element involved in salicylic acid responsiveness	Phytohormone responsiveness
CpARF09	TCA-element	cis-acting element involved in salicylic acid responsiveness	Phytohormone responsiveness
CpARF09	TCA-element	cis-acting element involved in salicylic acid responsiveness	Phytohormone responsiveness
CpARF09	TCA-element	cis-acting element involved in salicylic acid responsiveness	Phytohormone responsiveness
CpARF12	TCA-element	cis-acting element involved in salicylic acid responsiveness	Phytohormone responsiveness
CpARF12	TCA-element	cis-acting element involved in salicylic acid responsiveness	Phytohormone responsiveness
CpARF14	TCA-element	cis-acting element involved in salicylic acid responsiveness	Phytohormone responsiveness
CpARF14	TCA-element	cis-acting element involved in salicylic acid responsiveness	Phytohormone responsiveness
CpARF16	TCA-element	cis-acting element involved in salicylic acid responsiveness	Phytohormone responsiveness
CpARF18	TCA-element	cis-acting element involved in salicylic acid responsiveness	Phytohormone responsiveness
CpARF19	TCA-element	cis-acting element involved in salicylic acid responsiveness	Phytohormone responsiveness
CpARF21	TCA-element	cis-acting element involved in salicylic acid responsiveness	Phytohormone responsiveness
CpARF26	TCA-element	cis-acting element involved in salicylic acid responsiveness	Phytohormone responsiveness
CpARF27	TCA-element	cis-acting element involved in salicylic acid responsiveness	Phytohormone responsiveness
CpARF27	TCA-element	cis-acting element involved in salicylic acid responsiveness	Phytohormone responsiveness
CpARF27	TCA-element	cis-acting element involved in salicylic acid responsiveness	Phytohormone responsiveness
CpARF29	TCA-element	cis-acting element involved in salicylic acid responsiveness	Phytohormone responsiveness
CpARF32	TCA-element	cis-acting element involved in salicylic acid responsiveness	Phytohormone responsiveness
CpARF33	TCA-element	cis-acting element involved in salicylic acid responsiveness	Phytohormone responsiveness
CpARF33	TCA-element	cis-acting element involved in salicylic acid responsiveness	Phytohormone responsiveness
CpARF01	TGACG-motif	cis-acting regulatory element involved in the MeJA-responsiveness	Phytohormone responsiveness
CpARF01	TGACG-motif	cis-acting regulatory element involved in the MeJA-responsiveness	Phytohormone responsiveness
CpARF01	TGACG-motif	cis-acting regulatory element involved in the MeJA-responsiveness	Phytohormone responsiveness
CpARF01	TGACG-motif	cis-acting regulatory element involved in the MeJA-responsiveness	Phytohormone responsiveness
CpARF01	TGACG-motif	cis-acting regulatory element involved in the MeJA-responsiveness	Phytohormone responsiveness
CpARF01	TGACG-motif	cis-acting regulatory element involved in the MeJA-responsiveness	Phytohormone responsiveness
CpARF02	TGACG-motif	cis-acting regulatory element involved in the MeJA-responsiveness	Phytohormone responsiveness
CpARF03	TGACG-motif	cis-acting regulatory element involved in the MeJA-responsiveness	Phytohormone responsiveness
CpARF04	TGACG-motif	cis-acting regulatory element involved in the MeJA-responsiveness	Phytohormone responsiveness
CpARF05	TGACG-motif	cis-acting regulatory element involved in the MeJA-responsiveness	Phytohormone responsiveness
CpARF06	TGACG-motif	cis-acting regulatory element involved in the MeJA-responsiveness	Phytohormone responsiveness
CpARF07	TGACG-motif	cis-acting regulatory element involved in the MeJA-responsiveness	Phytohormone responsiveness
CpARF07	TGACG-motif	cis-acting regulatory element involved in the MeJA-responsiveness	Phytohormone responsiveness
CpARF07	TGACG-motif	cis-acting regulatory element involved in the MeJA-responsiveness	Phytohormone responsiveness
CpARF07	TGACG-motif	cis-acting regulatory element involved in the MeJA-responsiveness	Phytohormone responsiveness
CpARF07	TGACG-motif	cis-acting regulatory element involved in the MeJA-responsiveness	Phytohormone responsiveness
CpARF07	TGACG-motif	cis-acting regulatory element involved in the MeJA-responsiveness	Phytohormone responsiveness
CpARF08	TGACG-motif	cis-acting regulatory element involved in the MeJA-responsiveness	Phytohormone responsiveness
CpARF08	TGACG-motif	cis-acting regulatory element involved in the MeJA-responsiveness	Phytohormone responsiveness
CpARF08	TGACG-motif	cis-acting regulatory element involved in the MeJA-responsiveness	Phytohormone responsiveness
CpARF10	TGACG-motif	cis-acting regulatory element involved in the MeJA-responsiveness	Phytohormone responsiveness
CpARF13	TGACG-motif	cis-acting regulatory element involved in the MeJA-responsiveness	Phytohormone responsiveness
CpARF13	TGACG-motif	cis-acting regulatory element involved in the MeJA-responsiveness	Phytohormone responsiveness
CpARF14	TGACG-motif	cis-acting regulatory element involved in the MeJA-responsiveness	Phytohormone responsiveness
CpARF14	TGACG-motif	cis-acting regulatory element involved in the MeJA-responsiveness	Phytohormone responsiveness
CpARF16	TGACG-motif	cis-acting regulatory element involved in the MeJA-responsiveness	Phytohormone responsiveness
CpARF18	TGACG-motif	cis-acting regulatory element involved in the MeJA-responsiveness	Phytohormone responsiveness
CpARF18	TGACG-motif	cis-acting regulatory element involved in the MeJA-responsiveness	Phytohormone responsiveness
CpARF18	TGACG-motif	cis-acting regulatory element involved in the MeJA-responsiveness	Phytohormone responsiveness
CpARF18	TGACG-motif	cis-acting regulatory element involved in the MeJA-responsiveness	Phytohormone responsiveness
CpARF20	TGACG-motif	cis-acting regulatory element involved in the MeJA-responsiveness	Phytohormone responsiveness
CpARF20	TGACG-motif	cis-acting regulatory element involved in the MeJA-responsiveness	Phytohormone responsiveness
CpARF21	TGACG-motif	cis-acting regulatory element involved in the MeJA-responsiveness	Phytohormone responsiveness
CpARF21	TGACG-motif	cis-acting regulatory element involved in the MeJA-responsiveness	Phytohormone responsiveness
CpARF21	TGACG-motif	cis-acting regulatory element involved in the MeJA-responsiveness	Phytohormone responsiveness
CpARF22	TGACG-motif	cis-acting regulatory element involved in the MeJA-responsiveness	Phytohormone responsiveness
CpARF22	TGACG-motif	cis-acting regulatory element involved in the MeJA-responsiveness	Phytohormone responsiveness
CpARF22	TGACG-motif	cis-acting regulatory element involved in the MeJA-responsiveness	Phytohormone responsiveness
CpARF22	TGACG-motif	cis-acting regulatory element involved in the MeJA-responsiveness	Phytohormone responsiveness
CpARF22	TGACG-motif	cis-acting regulatory element involved in the MeJA-responsiveness	Phytohormone responsiveness
CpARF22	TGACG-motif	cis-acting regulatory element involved in the MeJA-responsiveness	Phytohormone responsiveness
CpARF22	TGACG-motif	cis-acting regulatory element involved in the MeJA-responsiveness	Phytohormone responsiveness
CpARF22	TGACG-motif	cis-acting regulatory element involved in the MeJA-responsiveness	Phytohormone responsiveness
CpARF22	TGACG-motif	cis-acting regulatory element involved in the MeJA-responsiveness	Phytohormone responsiveness
CpARF22	TGACG-motif	cis-acting regulatory element involved in the MeJA-responsiveness	Phytohormone responsiveness
CpARF22	TGACG-motif	cis-acting regulatory element involved in the MeJA-responsiveness	Phytohormone responsiveness
CpARF23	TGACG-motif	cis-acting regulatory element involved in the MeJA-responsiveness	Phytohormone responsiveness
CpARF25	TGACG-motif	cis-acting regulatory element involved in the MeJA-responsiveness	Phytohormone responsiveness
CpARF26	TGACG-motif	cis-acting regulatory element involved in the MeJA-responsiveness	Phytohormone responsiveness
CpARF26	TGACG-motif	cis-acting regulatory element involved in the MeJA-responsiveness	Phytohormone responsiveness
CpARF28	TGACG-motif	cis-acting regulatory element involved in the MeJA-responsiveness	Phytohormone responsiveness
CpARF30	TGACG-motif	cis-acting regulatory element involved in the MeJA-responsiveness	Phytohormone responsiveness
CpARF31	TGACG-motif	cis-acting regulatory element involved in the MeJA-responsiveness	Phytohormone responsiveness
CpARF32	TGACG-motif	cis-acting regulatory element involved in the MeJA-responsiveness	Phytohormone responsiveness
CpARF02	TGA-element	auxin-responsive element	Phytohormone responsiveness
CpARF03	TGA-element	auxin-responsive element	Phytohormone responsiveness
CpARF03	TGA-element	auxin-responsive element	Phytohormone responsiveness
CpARF04	TGA-element	auxin-responsive element	Phytohormone responsiveness
CpARF05	TGA-element	auxin-responsive element	Phytohormone responsiveness
CpARF07	TGA-element	auxin-responsive element	Phytohormone responsiveness
CpARF08	TGA-element	auxin-responsive element	Phytohormone responsiveness
CpARF09	TGA-element	auxin-responsive element	Phytohormone responsiveness
CpARF12	TGA-element	auxin-responsive element	Phytohormone responsiveness
CpARF13	TGA-element	auxin-responsive element	Phytohormone responsiveness
CpARF16	TGA-element	auxin-responsive element	Phytohormone responsiveness
CpARF18	TGA-element	auxin-responsive element	Phytohormone responsiveness
CpARF18	TGA-element	auxin-responsive element	Phytohormone responsiveness
CpARF18	TGA-element	auxin-responsive element	Phytohormone responsiveness
CpARF19	TGA-element	auxin-responsive element	Phytohormone responsiveness
CpARF19	TGA-element	auxin-responsive element	Phytohormone responsiveness
CpARF20	TGA-element	auxin-responsive element	Phytohormone responsiveness
CpARF22	TGA-element	auxin-responsive element	Phytohormone responsiveness
CpARF23	TGA-element	auxin-responsive element	Phytohormone responsiveness
CpARF27	TGA-element	auxin-responsive element	Phytohormone responsiveness
CpARF14	3-AF1 binding site	light responsive element	Light responsiveness
CpARF15	3-AF1 binding site	light responsive element	Light responsiveness
CpARF15	3-AF1 binding site	light responsive element	Light responsiveness
CpARF20	3-AF1 binding site	light responsive element	Light responsiveness
CpARF31	3-AF1 binding site	light responsive element	Light responsiveness
CpARF04	AAAC-motif	light responsive element	Light responsiveness
CpARF08	ACE	cis-acting element involved in light responsiveness	Light responsiveness
CpARF01	AE-box	part of a module for light response	Light responsiveness
CpARF02	AE-box	part of a module for light response	Light responsiveness
CpARF02	AE-box	part of a module for light response	Light responsiveness
CpARF04	AE-box	part of a module for light response	Light responsiveness
CpARF12	AE-box	part of a module for light response	Light responsiveness
CpARF13	AE-box	part of a module for light response	Light responsiveness
CpARF16	AE-box	part of a module for light response	Light responsiveness
CpARF16	AE-box	part of a module for light response	Light responsiveness
CpARF23	AE-box	part of a module for light response	Light responsiveness
CpARF25	AE-box	part of a module for light response	Light responsiveness
CpARF26	AE-box	part of a module for light response	Light responsiveness
CpARF28	AE-box	part of a module for light response	Light responsiveness
CpARF32	AE-box	part of a module for light response	Light responsiveness
CpARF33	AE-box	part of a module for light response	Light responsiveness
CpARF01	AT1-motif	part of a light responsive module	Light responsiveness
CpARF02	AT1-motif	part of a light responsive module	Light responsiveness
CpARF07	AT1-motif	part of a light responsive module	Light responsiveness
CpARF20	AT1-motif	part of a light responsive module	Light responsiveness
CpARF23	AT1-motif	part of a light responsive module	Light responsiveness
CpARF02	ATCT-motif	part of a conserved DNA module involved in light responsiveness	Light responsiveness
CpARF03	ATCT-motif	part of a conserved DNA module involved in light responsiveness	Light responsiveness
CpARF04	ATCT-motif	part of a conserved DNA module involved in light responsiveness	Light responsiveness
CpARF05	ATCT-motif	part of a conserved DNA module involved in light responsiveness	Light responsiveness
CpARF07	ATCT-motif	part of a conserved DNA module involved in light responsiveness	Light responsiveness
CpARF09	ATCT-motif	part of a conserved DNA module involved in light responsiveness	Light responsiveness
CpARF09	ATCT-motif	part of a conserved DNA module involved in light responsiveness	Light responsiveness
CpARF09	ATCT-motif	part of a conserved DNA module involved in light responsiveness	Light responsiveness
CpARF09	ATCT-motif	part of a conserved DNA module involved in light responsiveness	Light responsiveness
CpARF14	ATCT-motif	part of a conserved DNA module involved in light responsiveness	Light responsiveness
CpARF21	ATCT-motif	part of a conserved DNA module involved in light responsiveness	Light responsiveness
CpARF24	ATCT-motif	part of a conserved DNA module involved in light responsiveness	Light responsiveness
CpARF30	ATCT-motif	part of a conserved DNA module involved in light responsiveness	Light responsiveness
CpARF26	AuxRE	part of an auxin-responsive element	Light responsiveness
CpARF02	Box 4	part of a conserved DNA module involved in light responsiveness	Light responsiveness
CpARF02	Box 4	part of a conserved DNA module involved in light responsiveness	Light responsiveness
CpARF02	Box 4	part of a conserved DNA module involved in light responsiveness	Light responsiveness
CpARF02	Box 4	part of a conserved DNA module involved in light responsiveness	Light responsiveness
CpARF02	Box 4	part of a conserved DNA module involved in light responsiveness	Light responsiveness
CpARF02	Box 4	part of a conserved DNA module involved in light responsiveness	Light responsiveness
CpARF02	Box 4	part of a conserved DNA module involved in light responsiveness	Light responsiveness
CpARF03	Box 4	part of a conserved DNA module involved in light responsiveness	Light responsiveness
CpARF03	Box 4	part of a conserved DNA module involved in light responsiveness	Light responsiveness
CpARF04	Box 4	part of a conserved DNA module involved in light responsiveness	Light responsiveness
CpARF04	Box 4	part of a conserved DNA module involved in light responsiveness	Light responsiveness
CpARF04	Box 4	part of a conserved DNA module involved in light responsiveness	Light responsiveness
CpARF04	Box 4	part of a conserved DNA module involved in light responsiveness	Light responsiveness
CpARF04	Box 4	part of a conserved DNA module involved in light responsiveness	Light responsiveness
CpARF04	Box 4	part of a conserved DNA module involved in light responsiveness	Light responsiveness
CpARF04	Box 4	part of a conserved DNA module involved in light responsiveness	Light responsiveness
CpARF04	Box 4	part of a conserved DNA module involved in light responsiveness	Light responsiveness
CpARF04	Box 4	part of a conserved DNA module involved in light responsiveness	Light responsiveness
CpARF07	Box 4	part of a conserved DNA module involved in light responsiveness	Light responsiveness
CpARF07	Box 4	part of a conserved DNA module involved in light responsiveness	Light responsiveness
CpARF07	Box 4	part of a conserved DNA module involved in light responsiveness	Light responsiveness
CpARF07	Box 4	part of a conserved DNA module involved in light responsiveness	Light responsiveness
CpARF07	Box 4	part of a conserved DNA module involved in light responsiveness	Light responsiveness
CpARF08	Box 4	part of a conserved DNA module involved in light responsiveness	Light responsiveness
CpARF08	Box 4	part of a conserved DNA module involved in light responsiveness	Light responsiveness
CpARF08	Box 4	part of a conserved DNA module involved in light responsiveness	Light responsiveness
CpARF08	Box 4	part of a conserved DNA module involved in light responsiveness	Light responsiveness
CpARF08	Box 4	part of a conserved DNA module involved in light responsiveness	Light responsiveness
CpARF08	Box 4	part of a conserved DNA module involved in light responsiveness	Light responsiveness
CpARF08	Box 4	part of a conserved DNA module involved in light responsiveness	Light responsiveness
CpARF08	Box 4	part of a conserved DNA module involved in light responsiveness	Light responsiveness
CpARF09	Box 4	part of a conserved DNA module involved in light responsiveness	Light responsiveness
CpARF09	Box4	part of a conserved DNA module involved in light responsiveness	Light responsiveness
CpARF09	Box 4	part of a conserved DNA module involved in light responsiveness	Light responsiveness
CpARF09	Box 4	part of a conserved DNA module involved in light responsiveness	Light responsiveness
CpARF10	Box 4	part of a conserved DNA module involved in light responsiveness	Light responsiveness
CpARF10	Box 4	part of a conserved DNA module involved in light responsiveness	Light responsiveness
CpARF11	Box 4	part of a conserved DNA module involved in light responsiveness	Light responsiveness
CpARF11	Box 4	part of a conserved DNA module involved in light responsiveness	Light responsiveness
CpARF11	Box 4	part of a conserved DNA module involved in light responsiveness	Light responsiveness
CpARF11	Box 4	part of a conserved DNA module involved in light responsiveness	Light responsiveness
CpARF12	Box 4	part of a conserved DNA module involved in light responsiveness	Light responsiveness
CpARF12	Box 4	part of a conserved DNA module involved in light responsiveness	Light responsiveness
CpARF13	Box 4	part of a conserved DNA module involved in light responsiveness	Light responsiveness
CpARF13	Box 4	part of a conserved DNA module involved in light responsiveness	Light responsiveness
CpARF13	Box 4	part of a conserved DNA module involved in light responsiveness	Light responsiveness
CpARF13	Box 4	part of a conserved DNA module involved in light responsiveness	Light responsiveness
CpARF14	Box 4	part of a conserved DNA module involved in light responsiveness	Light responsiveness
CpARF14	Box 4	part of a conserved DNA module involved in light responsiveness	Light responsiveness
CpARF14	Box 4	part of a conserved DNA module involved in light responsiveness	Light responsiveness
CpARF14	Box 4	part of a conserved DNA module involved in light responsiveness	Light responsiveness
CpARF16	Box 4	part of a conserved DNA module involved in light responsiveness	Light responsiveness
CpARF17	Box 4	part of a conserved DNA module involved in light responsiveness	Light responsiveness
CpARF17	Box 4	part of a conserved DNA module involved in light responsiveness	Light responsiveness
CpARF18	Box 4	part of a conserved DNA module involved in light responsiveness	Light responsiveness
CpARF18	Box 4	part of a conserved DNA module involved in light responsiveness	Light responsiveness
CpARF18	Box 4	part of a conserved DNA module involved in light responsiveness	Light responsiveness
CpARF18	Box 4	part of a conserved DNA module involved in light responsiveness	Light responsiveness
CpARF18	Box 4	part of a conserved DNA module involved in light responsiveness	Light responsiveness
CpARF18	Box 4	part of a conserved DNA module involved in light responsiveness	Light responsiveness
CpARF18	Box 4	part of a conserved DNA module involved in light responsiveness	Light responsiveness
CpARF18	Box 4	part of a conserved DNA module involved in light responsiveness	Light responsiveness
CpARF19	Box 4	part of a conserved DNA module involved in light responsiveness	Light responsiveness
CpARF19	Box 4	part of a conserved DNA module involved in light responsiveness	Light responsiveness
CpARF20	Box 4	part of a conserved DNA module involved in light responsiveness	Light responsiveness
CpARF20	Box 4	part of a conserved DNA module involved in light responsiveness	Light responsiveness
CpARF21	Box 4	part of a conserved DNA module involved in light responsiveness	Light responsiveness
CpARF21	Box 4	part of a conserved DNA module involved in light responsiveness	Light responsiveness
CpARF21	Box 4	part of a conserved DNA module involved in light responsiveness	Light responsiveness
CpARF21	Box 4	part of a conserved DNA module involved in light responsiveness	Light responsiveness
CpARF22	Box 4	part of a conserved DNA module involved in light responsiveness	Light responsiveness
CpARF22	Box 4	part of a conserved DNA module involved in light responsiveness	Light responsiveness
CpARF22	Box 4	part of a conserved DNA module involved in light responsiveness	Light responsiveness
CpARF22	Box 4	part of a conserved DNA module involved in light responsiveness	Light responsiveness
CpARF22	Box 4	part of a conserved DNA module involved in light responsiveness	Light responsiveness
CpARF24	Box 4	part of a conserved DNA module involved in light responsiveness	Light responsiveness
CpARF24	Box 4	part of a conserved DNA module involved in light responsiveness	Light responsiveness
CpARF24	Box 4	part of a conserved DNA module involved in light responsiveness	Light responsiveness
CpARF25	Box 4	part of a conserved DNA module involved in light responsiveness	Light responsiveness
CpARF25	Box 4	part of a conserved DNA module involved in light responsiveness	Light responsiveness
CpARF25	Box 4	part of a conserved DNA module involved in light responsiveness	Light responsiveness
CpARF26	Box 4	part of a conserved DNA module involved in light responsiveness	Light responsiveness
CpARF26	Box 4	part of a conserved DNA module involved in light responsiveness	Light responsiveness
CpARF26	Box 4	part of a conserved DNA module involved in light responsiveness	Light responsiveness
CpARF26	Box 4	part of a conserved DNA module involved in light responsiveness	Light responsiveness
CpARF26	Box 4	part of a conserved DNA module involved in light responsiveness	Light responsiveness
CpARF26	Box 4	part of a conserved DNA module involved in light responsiveness	Light responsiveness
CpARF26	Box 4	part of a conserved DNA module involved in light responsiveness	Light responsiveness
CpARF27	Box 4	part of a conserved DNA module involved in light responsiveness	Light responsiveness
CpARF27	Box 4	part of a conserved DNA module involved in light responsiveness	Light responsiveness
CpARF27	Box 4	part of a conserved DNA module involved in light responsiveness	Light responsiveness
CpARF28	Box 4	part of a conserved DNA module involved in light responsiveness	Light responsiveness
CpARF29	Box 4	part of a conserved DNA module involved in light responsiveness	Light responsiveness
CpARF30	Box 4	part of a conserved DNA module involved in light responsiveness	Light responsiveness
CpARF30	Box 4	part of a conserved DNA module involved in light responsiveness	Light responsiveness
CpARF31	Box 4	part of a conserved DNA module involved in light responsiveness	Light responsiveness
CpARF31	Box 4	part of a conserved DNA module involved in light responsiveness	Light responsiveness
CpARF31	Box 4	part of a conserved DNA module involved in light responsiveness	Light responsiveness
CpARF31	Box 4	part of a conserved DNA module involved in light responsiveness	Light responsiveness
CpARF32	Box 4	part of a conserved DNA module involved in light responsiveness	Light responsiveness
CpARF33	Box 4	part of a conserved DNA module involved in light responsiveness	Light responsiveness
CpARF33	Box 4	part of a conserved DNA module involved in light responsiveness	Light responsiveness
CpARF06	Box II	part of a light responsive element	Light responsiveness
CpARF18	Box II	part of a light responsive element	Light responsiveness
CpARF29	CAG-motif	part of a light response element	Light responsiveness
CpARF29	CAG-motif	part of a light response element	Light responsiveness
CpARF10	chs-CMA1a	part of a light responsive element	Light responsiveness
CpARF21	chs-CMA1a	part of a light responsive element	Light responsiveness
CpARF22	chs-CMA1a	part of a light responsive element	Light responsiveness
CpARF26	chs-CMA1a	part of a light responsive element	Light responsiveness
CpARF07	chs-CMA2a	part of a light responsive element	Light responsiveness
CpARF16	chs-Unit 1 m1	part of a light responsive element	Light responsiveness
CpARF01	GA-motif	part of a light responsive element	Light responsiveness
CpARF03	GA-motif	part of a light responsive element	Light responsiveness
CpARF11	GA-motif	part of a light responsive element	Light responsiveness
CpARF17	GA-motif	part of a light responsive element	Light responsiveness
CpARF19	GA-motif	part of a light responsive element	Light responsiveness
CpARF33	GA-motif	part of a light responsive element	Light responsiveness
CpARF06	Gap-box	part of a light responsive element	Light responsiveness
CpARF28	Gap-box	part of a light responsive element	Light responsiveness
CpARF02	GATA-motif	part of a light responsive element	Light responsiveness
CpARF02	GATA-motif	part of a light responsive element	Light responsiveness
CpARF05	GATA-motif	part of a light responsive element	Light responsiveness
CpARF05	GATA-motif	part of a light responsive element	Light responsiveness
CpARF05	GATA-motif	part of a light responsive element	Light responsiveness
CpARF06	GATA-motif	part of a light responsive element	Light responsiveness
CpARF08	GATA-motif	part of a light responsive element	Light responsiveness
CpARF12	GATA-motif	part of a light responsive element	Light responsiveness
CpARF15	GATA-motif	part of a light responsive element	Light responsiveness
CpARF16	GATA-motif	part of a light responsive element	Light responsiveness
CpARF20	GATA-motif	part of a light responsive element	Light responsiveness
CpARF21	GATA-motif	part of a light responsive element	Light responsiveness
CpARF21	GATA-motif	part of a light responsive element	Light responsiveness
CpARF23	GATA-motif	part of a light responsive element	Light responsiveness
CpARF24	GATA-motif	part of a light responsive element	Light responsiveness
CpARF27	GATA-motif	part of a light responsive element	Light responsiveness
CpARF28	GATA-motif	part of a light responsive element	Light responsiveness
CpARF28	GATA-motif	part of a light responsive element	Light responsiveness
CpARF28	GATA-motif	part of a light responsive element	Light responsiveness
CpARF29	GATA-motif	part of a light responsive element	Light responsiveness
CpARF29	GATA-motif	part of a light responsive element	Light responsiveness
CpARF30	GATA-motif	part of a light responsive element	Light responsiveness
CpARF31	GATA-motif	part of a light responsive element	Light responsiveness
CpARF01	G-box	cis-acting regulatory element involved in light responsiveness	Light responsiveness
CpARF01	G-box	cis-acting regulatory element involved in light responsiveness	Light responsiveness
CpARF01	G-box	cis-acting regulatory element involved in light responsiveness	Light responsiveness
CpARF01	G-box	cis-acting regulatory element involved in light responsiveness	Light responsiveness
CpARF01	G-box	cis-acting regulatory element involved in light responsiveness	Light responsiveness
CpARF01	G-Box	cis-acting regulatory element involved in light responsiveness	Light responsiveness
CpARF01	G-Box	cis-acting regulatory element involved in light responsiveness	Light responsiveness
CpARF02	G-box	cis-acting regulatory element involved in light responsiveness	Light responsiveness
CpARF02	G-box	cis-acting regulatory element involved in light responsiveness	Light responsiveness
CpARF02	G-Box	cis-acting regulatory element involved in light responsiveness	Light responsiveness
CpARF03	G-box	cis-acting regulatory element involved in light responsiveness	Light responsiveness
CpARF03	G-box	cis-acting regulatory element involved in light responsiveness	Light responsiveness
CpARF03	G-box	cis-acting regulatory element involved in light responsiveness	Light responsiveness
CpARF03	G-Box	cis-acting regulatory element involved in light responsiveness	Light responsiveness
CpARF04	G-Box	cis-acting regulatory element involved in light responsiveness	Light responsiveness
CpARF05	G-Box	cis-acting regulatory element involved in light responsiveness	Light responsiveness
CpARF06	G-box	cis-acting regulatory element involved in light responsiveness	Light responsiveness
CpARF06	G-box	cis-acting regulatory element involved in light responsiveness	Light responsiveness
CpARF06	G-box	cis-acting regulatory element involved in light responsiveness	Light responsiveness
CpARF06	G-box	cis-acting regulatory element involved in light responsiveness	Light responsiveness
CpARF06	G-box	cis-acting regulatory element involved in light responsiveness	Light responsiveness
CpARF06	G-Box	cis-acting regulatory element involved in light responsiveness	Light responsiveness
CpARF06	G-Box	cis-acting regulatory element involved in light responsiveness	Light responsiveness
CpARF07	G-box	cis-acting regulatory element involved in light responsiveness	Light responsiveness
CpARF07	G-box	cis-acting regulatory element involved in light responsiveness	Light responsiveness
CpARF07	G-Box	cis-acting regulatory element involved in light responsiveness	Light responsiveness
CpARF08	G-Box	cis-acting regulatory element involved in light responsiveness	Light responsiveness
CpARF08	G-Box	cis-acting regulatory element involved in light responsiveness	Light responsiveness
CpARF08	G-Box	cis-acting regulatory element involved in light responsiveness	Light responsiveness
CpARF08	G-box	cis-acting regulatory element involved in light responsiveness	Light responsiveness
CpARF08	G-box	cis-acting regulatory element involved in light responsiveness	Light responsiveness
CpARF13	G-Box	cis-acting regulatory element involved in light responsiveness	Light responsiveness
CpARF13	G-Box	cis-acting regulatory element involved in light responsiveness	Light responsiveness
CpARF13	G-box	cis-acting regulatory element involved in light responsiveness	Light responsiveness
CpARF14	G-box	cis-acting regulatory element involved in light responsiveness	Light responsiveness
CpARF14	G-Box	cis-acting regulatory element involved in light responsiveness	Light responsiveness
CpARF15	G-box	cis-acting regulatory element involved in light responsiveness	Light responsiveness
CpARF15	G-box	cis-acting regulatory element involved in light responsiveness	Light responsiveness
CpARF15	G-box	cis-acting regulatory element involved in light responsiveness	Light responsiveness
CpARF17	G-Box	cis-acting regulatory element involved in light responsiveness	Light responsiveness
CpARF17	G-Box	cis-acting regulatory element involved in light responsiveness	Light responsiveness
CpARF18	G-box	cis-acting regulatory element involved in light responsiveness	Light responsiveness
CpARF18	G-box	cis-acting regulatory element involved in light responsiveness	Light responsiveness
CpARF18	G-box	cis-acting regulatory element involved in light responsiveness	Light responsiveness
CpARF18	G-box	cis-acting regulatory element involved in light responsiveness	Light responsiveness
CpARF18	G-box	cis-acting regulatory element involved in light responsiveness	Light responsiveness
CpARF18	G-box	cis-acting regulatory element involved in light responsiveness	Light responsiveness
CpARF18	G-Box	cis-acting regulatory element involved in light responsiveness	Light responsiveness
CpARF18	G-Box	cis-acting regulatory element involved in light responsiveness	Light responsiveness
CpARF18	G-Box	cis-acting regulatory element involved in light responsiveness	Light responsiveness
CpARF19	G-Box	cis-acting regulatory element involved in light responsiveness	Light responsiveness
CpARF19	G-Box	cis-acting regulatory element involved in light responsiveness	Light responsiveness
CpARF19	G-box	cis-acting regulatory element involved in light responsiveness	Light responsiveness
CpARF20	G-box	cis-acting regulatory element involved in light responsiveness	Light responsiveness
CpARF22	G-Box	cis-acting regulatory element involved in light responsiveness	Light responsiveness
CpARF22	G-box	cis-acting regulatory element involved in light responsiveness	Light responsiveness
CpARF22	G-box	cis-acting regulatory element involved in light responsiveness	Light responsiveness
CpARF22	G-box	cis-acting regulatory element involved in light responsiveness	Light responsiveness
CpARF22	G-box	cis-acting regulatory element involved in light responsiveness	Light responsiveness
CpARF23	G-box	cis-acting regulatory element involved in light responsiveness	Light responsiveness
CpARF23	G-box	cis-acting regulatory element involved in light responsiveness	Light responsiveness
CpARF23	G-box	cis-acting regulatory element involved in light responsiveness	Light responsiveness
CpARF24	G-Box	cis-acting regulatory element involved in light responsiveness	Light responsiveness
CpARF24	G-box	cis-acting regulatory element involved in light responsiveness	Light responsiveness
CpARF24	G-box	cis-acting regulatory element involved in light responsiveness	Light responsiveness
CpARF25	G-box	cis-acting regulatory element involved in light responsiveness	Light responsiveness
CpARF27	G-box	cis-acting regulatory element involved in light responsiveness	Light responsiveness
CpARF29	G-Box	cis-acting regulatory element involved in light responsiveness	Light responsiveness
CpARF29	G-Box	cis-acting regulatory element involved in light responsiveness	Light responsiveness
CpARF29	G-Box	cis-acting regulatory element involved in light responsiveness	Light responsiveness
CpARF29	G-box	cis-acting regulatory element involved in light responsiveness	Light responsiveness
CpARF29	G-box	cis-acting regulatory element involved in light responsiveness	Light responsiveness
CpARF29	G-box	cis-acting regulatory element involved in light responsiveness	Light responsiveness
CpARF29	G-box	cis-acting regulatory element involved in light responsiveness	Light responsiveness
CpARF29	G-box	cis-acting regulatory element involved in light responsiveness	Light responsiveness
CpARF30	G-box	cis-acting regulatory element involved in light responsiveness	Light responsiveness
CpARF30	G-box	cis-acting regulatory element involved in light responsiveness	Light responsiveness
CpARF30	G-box	cis-acting regulatory element involved in light responsiveness	Light responsiveness
CpARF30	G-box	cis-acting regulatory element involved in light responsiveness	Light responsiveness
CpARF30	G-box	cis-acting regulatory element involved in light responsiveness	Light responsiveness
CpARF30	G-box	cis-acting regulatory element involved in light responsiveness	Light responsiveness
CpARF30	G-box	cis-acting regulatory element involved in light responsiveness	Light responsiveness
CpARF30	G-box	cis-acting regulatory element involved in light responsiveness	Light responsiveness
CpARF30	G-box	cis-acting regulatory element involved in light responsiveness	Light responsiveness
CpARF30	G-Box	cis-acting regulatory element involved in light responsiveness	Light responsiveness
CpARF30	G-Box	cis-acting regulatory element involved in light responsiveness	Light responsiveness
CpARF32	G-box	cis-acting regulatory element involved in light responsiveness	Light responsiveness
CpARF32	G-box	cis-acting regulatory element involved in light responsiveness	Light responsiveness
CpARF32	G-Box	cis-acting regulatory element involved in light responsiveness	Light responsiveness
CpARF03	GT1-motif	light responsive element	Light responsiveness
CpARF03	GT1-motif	light responsive element	Light responsiveness
CpARF03	GT1-motif	light responsive element	Light responsiveness
CpARF03	GT1-motif	light responsive element	Light responsiveness
CpARF04	GT1-motif	light responsive element	Light responsiveness
CpARF06	GT1-motif	light responsive element	Light responsiveness
CpARF06	GT1-motif	light responsive element	Light responsiveness
CpARF06	GT1-motif	light responsive element	Light responsiveness
CpARF07	GT1-motif	light responsive element	Light responsiveness
CpARF07	GT1-motif	light responsive element	Light responsiveness
CpARF07	GT1-motif	light responsive element	Light responsiveness
CpARF12	GT1-motif	light responsive element	Light responsiveness
CpARF12	GT1-motif	light responsive element	Light responsiveness
CpARF15	GT1-motif	light responsive element	Light responsiveness
CpARF15	GT1-motif	light responsive element	Light responsiveness
CpARF15	GT1-motif	light responsive element	Light responsiveness
CpARF15	GT1-motif	light responsive element	Light responsiveness
CpARF18	GT1-motif	light responsive element	Light responsiveness
CpARF18	GT1-motif	light responsive element	Light responsiveness
CpARF18	GT1-motif	light responsive element	Light responsiveness
CpARF19	GT1-motif	light responsive element	Light responsiveness
CpARF19	GT1-motif	light responsive element	Light responsiveness
CpARF19	GT1-motif	light responsive element	Light responsiveness
CpARF20	GT1-motif	light responsive element	Light responsiveness
CpARF20	GT1-motif	light responsive element	Light responsiveness
CpARF20	GT1-motif	light responsive element	Light responsiveness
CpARF20	GT1-motif	light responsive element	Light responsiveness
CpARF21	GT1-motif	light responsive element	Light responsiveness
CpARF21	GT1-motif	light responsive element	Light responsiveness
CpARF22	GT1-motif	light responsive element	Light responsiveness
CpARF23	GT1-motif	light responsive element	Light responsiveness
CpARF24	GT1-motif	light responsive element	Light responsiveness
CpARF24	GT1-motif	light responsive element	Light responsiveness
CpARF25	GT1-motif	light responsive element	Light responsiveness
CpARF25	GT1-motif	light responsive element	Light responsiveness
CpARF25	GT1-motif	light responsive element	Light responsiveness
CpARF25	GT1-motif	light responsive element	Light responsiveness
CpARF26	GT1-motif	light responsive element	Light responsiveness
CpARF27	GT1-motif	light responsive element	Light responsiveness
CpARF28	GT1-motif	light responsive element	Light responsiveness
CpARF29	GT1-motif	light responsive element	Light responsiveness
CpARF30	GT1-motif	light responsive element	Light responsiveness
CpARF30	GT1-motif	light responsive element	Light responsiveness
CpARF31	GT1-motif	light responsive element	Light responsiveness
CpARF31	GT1-motif	light responsive element	Light responsiveness
CpARF31	GT1-motif	light responsive element	Light responsiveness
CpARF32	GT1-motif	light responsive element	Light responsiveness
CpARF33	GT1-motif	light responsive element	Light responsiveness
CpARF02	I-box	part of a light responsive element	Light responsiveness
CpARF13	I-box	part of a light responsive element	Light responsiveness
CpARF13	I-box	part of a light responsive element	Light responsiveness
CpARF16	I-box	part of a light responsive element	Light responsiveness
CpARF18	I-box	part of a light responsive element	Light responsiveness
CpARF23	I-box	part of a light responsive element	Light responsiveness
CpARF26	I-box	part of a light responsive element	Light responsiveness
CpARF29	I-box	part of a light responsive element	Light responsiveness
CpARF32	I-box	part of a light responsive element	Light responsiveness
CpARF08	LAMP-element	part of a light responsive element	Light responsiveness
CpARF18	LS7	part of a light responsive element	Light responsiveness
CpARF04	LTR	cis-acting element involved in low-temperature responsiveness	Light responsiveness
CpARF05	LTR	cis-acting element involved in low-temperature responsiveness	Light responsiveness
CpARF05	LTR	cis-acting element involved in low-temperature responsiveness	Light responsiveness
CpARF07	LTR	cis-acting element involved in low-temperature responsiveness	Light responsiveness
CpARF12	LTR	cis-acting element involved in low-temperature responsiveness	Light responsiveness
CpARF12	LTR	cis-acting element involved in low-temperature responsiveness	Light responsiveness
CpARF12	LTR	cis-acting element involved in low-temperature responsiveness	Light responsiveness
CpARF14	LTR	cis-acting element involved in low-temperature responsiveness	Light responsiveness
CpARF14	LTR	cis-acting element involved in low-temperature responsiveness	Light responsiveness
CpARF15	LTR	cis-acting element involved in low-temperature responsiveness	Light responsiveness
CpARF16	LTR	cis-acting element involved in low-temperature responsiveness	Light responsiveness
CpARF16	LTR	cis-acting element involved in low-temperature responsiveness	Light responsiveness
CpARF20	LTR	cis-acting element involved in low-temperature responsiveness	Light responsiveness
CpARF22	LTR	cis-acting element involved in low-temperature responsiveness	Light responsiveness
CpARF22	LTR	cis-acting element involved in low-temperature responsiveness	Light responsiveness
CpARF24	LTR	cis-acting element involved in low-temperature responsiveness	Light responsiveness
CpARF25	LTR	cis-acting element involved in low-temperature responsiveness	Light responsiveness
CpARF26	LTR	cis-acting element involved in low-temperature responsiveness	Light responsiveness
CpARF28	LTR	cis-acting element involved in low-temperature responsiveness	Light responsiveness
CpARF28	LTR	cis-acting element involved in low-temperature responsiveness	Light responsiveness
CpARF28	LTR	cis-acting element involved in low-temperature responsiveness	Light responsiveness
CpARF28	LTR	cis-acting element involved in low-temperature responsiveness	Light responsiveness
CpARF02	MRE	MYB binding site involved in light responsiveness	Light responsiveness
CpARF03	MRE	MYB binding site involved in light responsiveness	Light responsiveness
CpARF05	MRE	MYB binding site involved in light responsiveness	Light responsiveness
CpARF08	MRE	MYB binding site involved in light responsiveness	Light responsiveness
CpARF13	MRE	MYB binding site involved in light responsiveness	Light responsiveness
CpARF17	MRE	MYB binding site involved in light responsiveness	Light responsiveness
CpARF21	MRE	MYB binding site involved in light responsiveness	Light responsiveness
CpARF23	MRE	MYB binding site involved in light responsiveness	Light responsiveness
CpARF26	MRE	MYB binding site involved in light responsiveness	Light responsiveness
CpARF07	Pc-CMA2b	part of a light responsive element	Light responsiveness
CpARF33	sbp-CMA1c	part of a light responsive element	Light responsiveness
CpARF02	Sp1	light responsive element	Light responsiveness
CpARF03	Sp1	light responsive element	Light responsiveness
CpARF08	Sp1	light responsive element	Light responsiveness
CpARF13	Sp1	light responsive element	Light responsiveness
CpARF13	Sp1	light responsive element	Light responsiveness
CpARF16	Sp1	light responsive element	Light responsiveness
CpARF25	Sp1	light responsive element	Light responsiveness
CpARF25	Sp1	light responsive element	Light responsiveness
CpARF26	Sp1	light responsive element	Light responsiveness
CpARF27	Sp1	light responsive element	Light responsiveness
CpARF29	Sp1	light responsive element	Light responsiveness
CpARF02	TCCC-motif	part of a light responsive element	Light responsiveness
CpARF03	TCCC-motif	part of a light responsive element	Light responsiveness
CpARF03	TCCC-motif	part of a light responsive element	Light responsiveness
CpARF11	TCCC-motif	part of a light responsive element	Light responsiveness
CpARF17	TCCC-motif	part of a light responsive element	Light responsiveness
CpARF17	TCCC-motif	part of a light responsive element	Light responsiveness
CpARF17	TCCC-motif	part of a light responsive element	Light responsiveness
CpARF18	TCCC-motif	part of a light responsive element	Light responsiveness
CpARF20	TCCC-motif	part of a light responsive element	Light responsiveness
CpARF28	TCCC-motif	part of a light responsive element	Light responsiveness
CpARF28	TCCC-motif	part of a light responsive element	Light responsiveness
CpARF29	TCCC-motif	part of a light responsive element	Light responsiveness
CpARF30	TCCC-motif	part of a light responsive element	Light responsiveness
CpARF31	TCCC-motif	part of a light responsive element	Light responsiveness
CpARF33	TCCC-motif	part of a light responsive element	Light responsiveness
CpARF33	TCCC-motif	part of a light responsive element	Light responsiveness
CpARF01	TCT-motif	part of a light responsive element	Light responsiveness
CpARF02	TCT-motif	part of a light responsive element	Light responsiveness
CpARF04	TCT-motif	part of a light responsive element	Light responsiveness
CpARF04	TCT-motif	part of a light responsive element	Light responsiveness
CpARF06	TCT-motif	part of a light responsive element	Light responsiveness
CpARF08	TCT-motif	part of a light responsive element	Light responsiveness
CpARF12	TCT-motif	part of a light responsive element	Light responsiveness
CpARF16	TCT-motif	part of a light responsive element	Light responsiveness
CpARF17	TCT-motif	part of a light responsive element	Light responsiveness
CpARF17	TCT-motif	part of a light responsive element	Light responsiveness
CpARF18	TCT-motif	part of a light responsive element	Light responsiveness
CpARF19	TCT-motif	part of a light responsive element	Light responsiveness
CpARF21	TCT-motif	part of a light responsive element	Light responsiveness
CpARF21	TCT-motif	part of a light responsive element	Light responsiveness
CpARF22	TCT-motif	part of a light responsive element	Light responsiveness
CpARF24	TCT-motif	part of a light responsive element	Light responsiveness
CpARF24	TCT-motif	part of a light responsive element	Light responsiveness
CpARF24	TCT-motif	part of a light responsive element	Light responsiveness
CpARF24	TCT-motif	part of a light responsive element	Light responsiveness
CpARF28	TCT-motif	part of a light responsive element	Light responsiveness
CpARF29	TCT-motif	part of a light responsive element	Light responsiveness
CpARF30	TCT-motif	part of a light responsive element	Light responsiveness
CpARF31	TCT-motif	part of a light responsive element	Light responsiveness
CpARF31	TCT-motif	part of a light responsive element	Light responsiveness
CpARF33	TCT-motif	part of a light responsive element	Light responsiveness
CpARF33	TCT-motif	part of a light responsive element	Light responsiveness
CpARF04	TGA-box	part of an auxin-responsive element	Light responsiveness
CpARF20	TGA-box	part of an auxin-responsive element	Light responsiveness
CpARF22	TGA-box	part of an auxin-responsive element	Light responsiveness
CpARF01	ARE	cis-acting regulatory element essential for the anaerobic induction	Stress responsiveness
CpARF01	ARE	cis-acting regulatory element essential for the anaerobic induction	Stress responsiveness
CpARF01	ARE	cis-acting regulatory element essential for the anaerobic induction	Stress responsiveness
CpARF02	ARE	cis-acting regulatory element essential for the anaerobic induction	Stress responsiveness
CpARF02	ARE	cis-acting regulatory element essential for the anaerobic induction	Stress responsiveness
CpARF03	ARE	cis-acting regulatory element essential for the anaerobic induction	Stress responsiveness
CpARF03	ARE	cis-acting regulatory element essential for the anaerobic induction	Stress responsiveness
CpARF03	ARE	cis-acting regulatory element essential for the anaerobic induction	Stress responsiveness
CpARF03	ARE	cis-acting regulatory element essential for the anaerobic induction	Stress responsiveness
CpARF04	ARE	cis-acting regulatory element essential for the anaerobic induction	Stress responsiveness
CpARF04	ARE	cis-acting regulatory element essential for the anaerobic induction	Stress responsiveness
CpARF04	ARE	cis-acting regulatory element essential for the anaerobic induction	Stress responsiveness
CpARF04	ARE	cis-acting regulatory element essential for the anaerobic induction	Stress responsiveness
CpARF05	ARE	cis-acting regulatory element essential for the anaerobic induction	Stress responsiveness
CpARF05	ARE	cis-acting regulatory element essential for the anaerobic induction	Stress responsiveness
CpARF05	ARE	cis-acting regulatory element essential for the anaerobic induction	Stress responsiveness
CpARF06	ARE	cis-acting regulatory element essential for the anaerobic induction	Stress responsiveness
CpARF06	ARE	cis-acting regulatory element essential for the anaerobic induction	Stress responsiveness
CpARF06	ARE	cis-acting regulatory element essential for the anaerobic induction	Stress responsiveness
CpARF07	ARE	cis-acting regulatory element essential for the anaerobic induction	Stress responsiveness
CpARF07	ARE	cis-acting regulatory element essential for the anaerobic induction	Stress responsiveness
CpARF07	ARE	cis-acting regulatory element essential for the anaerobic induction	Stress responsiveness
CpARF07	ARE	cis-acting regulatory element essential for the anaerobic induction	Stress responsiveness
CPARF09	ARE	cis-acting regulatory element essential for the anaerobic induction	Stress responsiveness
CPARF09	ARE	cis-acting regulatory element essential for the anaerobic induction	Stress responsiveness
CPARF09	ARE	cis-acting regulatory element essential for the anaerobic induction	Stress responsiveness
CPARF09	ARE	cis-acting regulatory element essential for the anaerobic induction	Stress responsiveness
CpARF12	ARE	cis-acting regulatory element essential for the anaerobic induction	Stress responsiveness
CpARF12	ARE	cis-acting regulatory element essential for the anaerobic induction	Stress responsiveness
CpARF12	ARE	cis-acting regulatory element essential for the anaerobic induction	Stress responsiveness
CpARF13	ARE	cis-acting regulatory element essential for the anaerobic induction	Stress responsiveness
CpARF13	ARE	cis-acting regulatory element essential for the anaerobic induction	Stress responsiveness
CpARF13	ARE	cis-acting regulatory element essential for the anaerobic induction	Stress responsiveness
CpARF15	ARE	cis-acting regulatory element essential for the anaerobic induction	Stress responsiveness
CpARF16	ARE	cis-acting regulatory element essential for the anaerobic induction	Stress responsiveness
CpARF17	ARE	cis-acting regulatory element essential for the anaerobic induction	Stress responsiveness
CpARF18	ARE	cis-acting regulatory element essential for the anaerobic induction	Stress responsiveness
CpARF19	ARE	cis-acting regulatory element essential for the anaerobic induction	Stress responsiveness
CpARF20	ARE	cis-acting regulatory element essential for the anaerobic induction	Stress responsiveness
CpARF20	ARE	cis-acting regulatory element essential for the anaerobic induction	Stress responsiveness
CpARF20	ARE	cis-acting regulatory element essential for the anaerobic induction	Stress responsiveness
CpARF20	ARE	cis-acting regulatory element essential for the anaerobic induction	Stress responsiveness
CpARF20	ARE	cis-acting regulatory element essential for the anaerobic induction	Stress responsiveness
CpARF21	ARE	cis-acting regulatory element essential for the anaerobic induction	Stress responsiveness
CpARF21	ARE	cis-acting regulatory element essential for the anaerobic induction	Stress responsiveness
CpARF21	ARE	cis-acting regulatory element essential for the anaerobic induction	Stress responsiveness
CpARF21	ARE	cis-acting regulatory element essential for the anaerobic induction	Stress responsiveness
CpARF22	ARE	cis-acting regulatory element essential for the anaerobic induction	Stress responsiveness
CpARF23	ARE	cis-acting regulatory element essential for the anaerobic induction	Stress responsiveness
CpARF24	ARE	cis-acting regulatory element essential for the anaerobic induction	Stress responsiveness
CpARF24	ARE	cis-acting regulatory element essential for the anaerobic induction	Stress responsiveness
CpARF24	ARE	cis-acting regulatory element essential for the anaerobic induction	Stress responsiveness
CpARF24	ARE	cis-acting regulatory element essential for the anaerobic induction	Stress responsiveness
CpARF24	ARE	cis-acting regulatory element essential for the anaerobic induction	Stress responsiveness
CpARF24	ARE	cis-acting regulatory element essential for the anaerobic induction	Stress responsiveness
CpARF25	ARE	cis-acting regulatory element essential for the anaerobic induction	Stress responsiveness
CpARF25	ARE	cis-acting regulatory element essential for the anaerobic induction	Stress responsiveness
CpARF25	ARE	cis-acting regulatory element essential for the anaerobic induction	Stress responsiveness
CpARF26	ARE	cis-acting regulatory element essential for the anaerobic induction	Stress responsiveness
CpARF26	ARE	cis-acting regulatory element essential for the anaerobic induction	Stress responsiveness
CpARF27	ARE	cis-acting regulatory element essential for the anaerobic induction	Stress responsiveness
CpARF27	ARE	cis-acting regulatory element essential for the anaerobic induction	Stress responsiveness
CpARF29	ARE	cis-acting regulatory element essential for the anaerobic induction	Stress responsiveness
CpARF29	ARE	cis-acting regulatory element essential for the anaerobic induction	Stress responsiveness
CpARF29	ARE	cis-acting regulatory element essential for the anaerobic induction	Stress responsiveness
CpARF30	ARE	cis-acting regulatory element essential for the anaerobic induction	Stress responsiveness
CpARF30	ARE	cis-acting regulatory element essential for the anaerobic induction	Stress responsiveness
CpARF30	ARE	cis-acting regulatory element essential for the anaerobic induction	Stress responsiveness
CpARF32	ARE	cis-acting regulatory element essential for the anaerobic induction	Stress responsiveness
CpARF32	ARE	cis-acting regulatory element essential for the anaerobic induction	Stress responsiveness
CpARF33	ARE	cis-acting regulatory element essential for the anaerobic induction	Stress responsiveness
CpARF33	ARE	cis-acting regulatory element essential for the anaerobic induction	Stress responsiveness
CpARF33	ARE	cis-acting regulatory element essential for the anaerobic induction	Stress responsiveness
CpARF03	GC-motif	enhancer-like element involved in anoxic specific inducibility	Stress responsiveness
CpARF07	GC-motif	enhancer-like element involved in anoxic specific inducibility	Stress responsiveness
CPARF09	GC-motif	enhancer-like element involved in anoxic specific inducibility	Stress responsiveness
CpARF22	GC-motif	enhancer-like element involved in anoxic specific inducibility	Stress responsiveness
CpARF25	GC-motif	enhancer-like element involved in anoxic specific inducibility	Stress responsiveness
CpARF25	GC-motif	enhancer-like element involved in anoxic specific inducibility	Stress responsiveness
CpARF33	GC-motif	enhancer-like element involved in anoxic specific inducibility	Stress responsiveness
CpARF01	MBS	MYB binding site involved in drought-inducibility	Stress responsiveness
CpARF02	MBS	MYB binding site involved in drought-inducibility	Stress responsiveness
CpARF06	MBS	MYB binding site involved in drought-inducibility	Stress responsiveness
CpARF06	MBS	MYB binding site involved in drought-inducibility	Stress responsiveness
CpARF07	MBS	MYB binding site involved in drought-inducibility	Stress responsiveness
CpARF12	MBS	MYB binding site involved in drought-inducibility	Stress responsiveness
CpARF13	MBS	MYB binding site involved in drought-inducibility	Stress responsiveness
CpARF14	MBS	MYB binding site involved in drought-inducibility	Stress responsiveness
CpARF21	MBS	MYB binding site involved in drought-inducibility	Stress responsiveness
CpARF21	MBS	MYB binding site involved in drought-inducibility	Stress responsiveness
CpARF22	MBS	MYB binding site involved in drought-inducibility	Stress responsiveness
CpARF29	MBS	MYB binding site involved in drought-inducibility	Stress responsiveness
CpARF02	TC-rich repeats	cis-acting element involved in defense and stress responsiveness	Stress responsiveness
CpARF05	TC-rich repeats	cis-acting element involved in defense and stress responsiveness	Stress responsiveness
CpARF06	TC-rich repeats	cis-acting element involved in defense and stress responsiveness	Stress responsiveness
CPARF09	TC-rich repeats	cis-acting element involved in defense and stress responsiveness	Stress responsiveness
CpARF11	TC-rich repeats	cis-acting element involved in defense and stress responsiveness	Stress responsiveness
CpARF12	TC-rich repeats	cis-acting element involved in defense and stress responsiveness	Stress responsiveness
CpARF12	TC-rich repeats	cis-acting element involved in defense and stress responsiveness	Stress responsiveness
CpARF13	TC-rich repeats	cis-acting element involved in defense and stress responsiveness	Stress responsiveness
CpARF15	TC-rich repeats	cis-acting element involved in defense and stress responsiveness	Stress responsiveness
CpARF18	TC-rich repeats	cis-acting element involved in defense and stress responsiveness	Stress responsiveness
CpARF20	TC-rich repeats	cis-acting element involved in defense and stress responsiveness	Stress responsiveness
CpARF21	TC-rich repeats	cis-acting element involved in defense and stress responsiveness	Stress responsiveness
CpARF26	TC-rich repeats	cis-acting element involved in defense and stress responsiveness	Stress responsiveness
CpARF28	TC-rich repeats	cis-acting element involved in defense and stress responsiveness	Stress responsiveness
CpARF30	TC-rich repeats	cis-acting element involved in defense and stress responsiveness	Stress responsiveness
CpARF32	TC-rich repeats	cis-acting element involved in defense and stress responsiveness	Stress responsiveness
CpARF32	TC-rich repeats	cis-acting element involved in defense and stress responsiveness	Stress responsiveness
CpARF33	TC-rich repeats	cis-acting element involved in defense and stress responsiveness	Stress responsiveness
CpARF05	AACA_motif	involved in endosperm-specific negative expression	Tissue-specific expression
CpARF01	CAT-box	cis-acting regulatory element related to meristem expression	Tissue-specific expression
CpARF04	CAT-box	cis-acting regulatory element related to meristem expression	Tissue-specific expression
CpARF04	CAT-box	cis-acting regulatory element related to meristem expression	Tissue-specific expression
CpARF06	CAT-box	cis-acting regulatory element related to meristem expression	Tissue-specific expression
CpARF06	CAT-box	cis-acting regulatory element related to meristem expression	Tissue-specific expression
CpARF13	CAT-box	cis-acting regulatory element related to meristem expression	Tissue-specific expression
CpARF23	CAT-box	cis-acting regulatory element related to meristem expression	Tissue-specific expression
CpARF25	CAT-box	cis-acting regulatory element related to meristem expression	Tissue-specific expression
CpARF25	CAT-box	cis-acting regulatory element related to meristem expression	Tissue-specific expression
CpARF29	CAT-box	cis-acting regulatory element related to meristem expression	Tissue-specific expression
CpARF29	CAT-box	cis-acting regulatory element related to meristem expression	Tissue-specific expression
CpARF33	CAT-box	cis-acting regulatory element related to meristem expression	Tissue-specific expression
CpARF04	GCN4_motif	cis-regulatory element involved in endosperm expression	Tissue-specific expression
CpARF06	GCN4_motif	cis-regulatory element involved in endosperm expression	Tissue-specific expression
CpARF07	GCN4_motif	cis-regulatory element involved in endosperm expression	Tissue-specific expression
CpARF10	GCN4_motif	cis-regulatory element involved in endosperm expression	Tissue-specific expression
CpARF26	GCN4_motif	cis-regulatory element involved in endosperm expression	Tissue-specific expression
CpARF02	O2-site	cis-acting regulatory element involved in zein metabolism regulation	Tissue-specific expression
CpARF03	O2-site	cis-acting regulatory element involved in zein metabolism regulation	Tissue-specific expression
CpARF05	O2-site	cis-acting regulatory element involved in zein metabolism regulation	Tissue-specific expression
CpARF06	O2-site	cis-acting regulatory element involved in zein metabolism regulation	Tissue-specific expression
CpARF08	O2-site	cis-acting regulatory element involved in zein metabolism regulation	Tissue-specific expression
CpARF08	O2-site	cis-acting regulatory element involved in zein metabolism regulation	Tissue-specific expression
CpARF09	O2-site	cis-acting regulatory element involved in zein metabolism regulation	Tissue-specific expression
CpARF10	O2-site	cis-acting regulatory element involved in zein metabolism regulation	Tissue-specific expression
CpARF13	O2-site	cis-acting regulatory element involved in zein metabolism regulation	Tissue-specific expression
CpARF18	O2-site	cis-acting regulatory element involved in zein metabolism regulation	Tissue-specific expression
CpARF23	O2-site	cis-acting regulatory element involved in zein metabolism regulation	Tissue-specific expression
CpARF28	O2-site	cis-acting regulatory element involved in zein metabolism regulation	Tissue-specific expression
CpARF29	O2-site	cis-acting regulatory element involved in zein metabolism regulation	Tissue-specific expression
CpARF32	O2-site	cis-acting regulatory element involved in zein metabolism regulation	Tissue-specific expression
CpARF03	RY-element	cis-acting regulatory element involved in seed-specific regulation	Tissue-specific expression
CpARF21	RY-element	cis-acting regulatory element involved in seed-specific regulation	Tissue-specific expression
