# Supplementary material for: Identification of ARF genes in Cucurbita pepo L and analysis of expression patterns, and functional analysis of CpARF22 under drought, salt stress
Source: BMC Genomics. 2024 Jan 25;25:112. doi: 10.1186/s12864-024-09992-8 (PMC10809590; doi:10.1186/s12864-024-09992-8)
Supplement: Supplementary file 4 — Additional file 4. Table S4. The primer is designed for qRT-PCR. [file 12864_2024_9992_MOESM4_ESM.xlsx]

## Sheet: Sheet1
Table S5 The primer designed for qRT-PCR
	F	R	Size
	GCACCATAATCGGCGTTGAC	AGCCACAAACGGTTCGATCT
	GTGAAGAGACTGTCGCCGAA	AGCAATCTGACCCGACGATG
	CGCTAGACATCTCCCGGTTC	CTGCCAGCCTGATCTACGAG
	TACAGGGAGCCAGGCATACT	GATCGGAGTGGCACCTTCAA
	AAGTGGTGAGCCAACCTACG	AGGCAAGACAGACCATGAGC
	ACTCAGGAGCTTGTTGTCCG	CCTCACTCCAACGAGCAACT
	TTCCCTCAGGGGCATATGGA	TGCGCATAAACCTCATCCGA
	GAACTCGGCCTAGACATCGG	CCAGCTTGTTTGACAGCACC
	TGGCGTTGAATGGAGCTGAT	CCTCCATGGGTGCTCGTATC
	TGCCATCATCGGTGCTATCC	CATCCCGAACCTCATACCCG
	AAGAAGCTGATTGCCGGTGA	GTTCCTCCATCGCCAGAACA
	CTCAATGCAACCACCTGCAC	GGACTTGCCCTTGGGTTGTA
	GCGATGATCCTTGGGAGGAG	CCTCTCCATGCGTTTCCACT
	CATCGCCTGGATGGGCTAAT	GAAGGCAAAACAGCTGGTCG
	CTACCTCGAGCTACGCAGTG	CCTGAACTTCGTCGGGTGAA
	TACCATACCCGTGTCTCCGT	TCTCCCCAGCCGTAGATTCA
	GATCCTATTGGATGGCCGGG	AAACAGAACCAGAGGGCTCG
	TCAAGGCAGCACTGGTGAAA	ATTGACGGTCCCCATGAACC
	TTGGTTTAGATGCCGACGCT	GATCGCGGCACAGAAAATCC
	AAGGGCTCACAATGGCGTAA	ATGGAGCGATAACTGGCTCG
	AGAGTTGTCCACTGCTGCAA	ACGCATACGTTGACTGTGGT
	AGATGCATGTTGGGGTGAGG	AGCATGAGACGCAGTTGCTA
	TTGCAATCCATGGGCTCACT	TTCGGCATTCCAGCAGCTAA
	TGCCTCGTTACTGTGCTGAG	GTCGGGGAGTCCCTCTGTAT
	GGAGTCTCCCGAGAGAAGGT	GGCGCCACAAAAGGTTCAAT
	TCGAACATGCCCGTCATTCA	GCTCGAAAACGACGACGATG
	CTTTAATGGGAGGGGCGGTT	CCTCAAACTCCAGTGAGCGT
	GTCAGTCCACCCCAACTCAG	ACGACAAACGTACTCCACCC
	TCGCTCAACCTTGTGGACTC	ACAATGGGCCACGGAATGAT
	TTGGGACGAGCCCGATTTAC	GCTGGTTATCGTGGGGGAAA
	GATGGCGACGACAACATTCG	GAAACCCCGGGAGGAAGTTT
	AGCCGACCACAAACGATGAT	TGATGGGCTAGCTCTGGGAT
	CTTCCCTTTGCCAACAACCG	TTGAACAGATGACGACCCCG
