# Supplementary material for: Identification of ARF genes in Cucurbita pepo L and analysis of expression patterns, and functional analysis of CpARF22 under drought, salt stress
Source: BMC Genomics. 2024 Jan 25;25:112. doi: 10.1186/s12864-024-09992-8 (PMC10809590; doi:10.1186/s12864-024-09992-8)
Supplement: Supplementary file 5 — Additional file 5: Table S5. Relative expression of 33 genes by qRT-PCR in different stress. [file 12864_2024_9992_MOESM5_ESM.xlsx]

## Sheet: Sheet1
Table S5 Relative expression of 13 genes by qRT-PCR in abiotic stress
	Nacl						PEG
	0 h	3h	6h	9h	12h	24h	0h	3h	6h	9h	12h	24h
CpARF01	1	0.830544	0.2185	0.61716	0.748249	2.22999	1	0.796811	0.70031	0.453692	0.231731	2.17617
CpARF02	1	9.99832	15.2179	7.31617	12.3073	9.87949	1	10.0033	15.8043	21.1891	17.6108	11.597
CpARF03	1	8.5681	3.19764	3.62206	4.35652	4.45638	1	23.6621	18.648	20.1843	34.0918	9.04743
CpARF04	1	14.4771	7.34134	11.4001	8.01087	7.54431	1	11.3027	9.7268	8.41082	10.9373	4.9311
CpARF05	1	16.4587	5.18536	13.3183	17.771	11.5231	1	33.0838	53.0378	20.154	22.0032	25.1121
CpARF06	1	2.15746	0.835755	2.95332	3.18892	2.54177	1	1.10835	1.11896	1.07347	1.20403	1.24068
CpARF07	1	27.7323	27.833	26.398	26.6879	27.6182	1	26.4375	14.1161	18.7133	6.82335	7.48147
CpARF08	1	13.8838	12.6257	13.6533	66.1692	58.9231	1	61.8301	59.5883	53.8674	79.9252	25.8322
CpARF09	1	17.429	3.82165	25.4355	33.0259	17.768	1	26.0452	16.728	19.3102	28.9076	16.6353
CpARF10	1	19.8368	3.2347	8.03767	10.0541	21.1814	1	21.9682	10.6382	34.5062	18.1761	21.9107
CpARF11	1	9.079	3.41395	8.37423	17.1152	15.1025	1	43.36	19.4521	15.6909	17.6347	20.8461
CpARF12	1	18.333	3.38543	18.4009	26.7914	21.9494	1	60.5193	30.7558	23.1845	6.81152	5.79939
CpARF13	1	12.8085	7.53228	9.50458	14.8418	8.7284	1	13.4524	10.5388	8.54737	15.2563	14.6007
CpARF14	1	33.7259	16.0599	37.3507	38.7238	25.1744	1	34.4968	35.2001	19.096	14.0453	12.3739
CpARF15	1	20.0939	4.50724	14.646	22.2298	11.3765	1	25.3101	18.546	14.9436	9.65037	12.6785
CpARF16	1	6.92718	7.06065	8.40639	9.65477	10.3981	1	9.29088	6.69446	4.30993	4.15006	3.90212
CpARF17	1	12.3153	3.32089	9.86063	7.11517	13.7016	1	17.662	26.5475	7.01142	6.36613	14.8464
CpARF18	1	22.2117	6.6045	31.6986	23.8562	10.058	1	32.2542	29.2346	19.66	12.6283	14.4415
CpARF19	1	12.256	4.0256	10.2627	14.6831	20.8048	1	15.8699	15.7035	7.8461	5.43099	7.51269
CpARF20	1	23.9346	16.0358	44.7005	27.3087	22.3913	1	15.6392	14.0244	12.3191	8.75989	12.3607
CpARF21	1	7.81025	2.66719	6.75965	5.40641	20.3628	1	6.09824	8.39482	21.8364	6.19897	1.92324
CpARF22	1	1.28542	0.161845	0.944531	1.66276	3.37124	1	1.05717	1.1297	0.419659	0.33798	4.57567
CpARF23	1	13.3493	2.14972	7.82134	8.87981	5.09146	1	17.0383	7.38747	5.69746	4.52811	3.02839
CpARF24	1	0.246402	0.144235	0.157425	0.193905	0.189967	1	0.160139	0.251882	0.115663	0.081638	0.0678311
CpARF25	1	19.3218	1.79491	13.2038	14.1876	9.05064	1	43.0754	16.7184	22.1341	9.54737	4.10051
CpARF26	1	26.5797	2.6923	10.6097	18.7903	14.3754	1	30.6819	25.2299	10.1461	11.4303	12.3085
CpARF27	1	1.08227	0.239129	1.00464	1.29042	1.04642	1	1.34115	1.04439	1.7844	1.07626	1.13063
CpARF28	1	24.6237	1.96205	9.13144	25.3447	34.392	1	30.5921	15.2394	15.4386	15.1323	16.0113
CpARF29	1	23.1345	8.767	35.9121	32.8567	26.2139	1	14.3369	16.488	11.7545	6.86706	6.8613
CpARF30	1	9.27456	2.66296	11.4707	10.8114	9.684	1	35.1395	27.608	15.872	13.256	16.632
CpARF31	1	40.4177	14.2596	61.9636	47.6621	24.3363	1	29.5634	28.935	25.1334	15.7886	9.97337
CpARF32	1	14.6772	3.6065	8.23352	5.28437	5.1704	1	15.953	12.5631	12.4483	3.84058	4.62464
CpARF33	1	34.7365	37.9956	17.3864	20.0358	14.1991	1	19.6401	18.8162	25.539	16.8181	15.5492
