# Supplementary material for: Identification of ARF genes in Cucurbita pepo L and analysis of expression patterns, and functional analysis of CpARF22 under drought, salt stress
Source: BMC Genomics. 2024 Jan 25;25:112. doi: 10.1186/s12864-024-09992-8 (PMC10809590; doi:10.1186/s12864-024-09992-8)
Supplement: Supplementary file 6 — Additional file 6: Table S6. Relative expression of 13 genes by qRT-PCR in Pathogen stress. [file 12864_2024_9992_MOESM6_ESM.xlsx]

## Sheet: Sheet1
Table S6 Relative expression of 13 genes by qRT-PCR in Pathogen stress
	Leaf				Root
	0	12h	24h	48h	0	12h	24h	48h
CpARF01	1	1.901	2.21259	1.11495	1	1.63245	1.66618	1.74076
CpARF02	1	1.75426	1.62149	0.66586	1	3.4832	3.22219	5.50592
CpARF03	1	1.48013	1.22063	1.09696	1	2.03286	1.87488	3.73036
CpARF04	1	5.59389	1.9233	1.38543	1	1.98178	2.00094	1.32733
CpARF05	1	2.33811	1.8651	1.35806	1	0.712802	0.832708	0.880042
CpARF06	1	1.82451	1.16498	0.977302	1	1.28637	1.77022	2.01545
CpARF07	1	4.83729	1.63995	1.64726	1	1.79315	3.56428	2.40066
CpARF08	1	3.26738	1.16247	0.57972	1	2.05201	2.9968	2.12288
CpARF09	1	1.35473	1.40411	0.715317	1	1.34065	5.13485	5.42752
CpARF10	1	1.85325	0.902297	0.792734	1	1.18097	1.42809	2.26385
CpARF11	1	1.92475	0.943594	0.599209	1	1.20406	3.65442	5.40404
CpARF12	1	1.25776	0.766004	0.388489	1	2.32239	1.01694	1.43745
CpARF13	1	1.32545	0.742196	0.658374	1	1.02833	1.48727	4.39942
CpARF14	1	3.70784	1.18105	1.35042	1	0.888694	1.50689	2.39017
CpARF15	1	2.64857	1.33816	1.4061	1	1.11574	3.36762	4.26926
CpARF16	1	1.15806	0.50349	1.223	1	1.62847	4.73836	0.969083
CpARF17	1	1.72396	1.30687	1.40387	1	1.18495	1.52918	1.86228
CpARF18	1	2.40678	1.44748	2.40157	1	0.762813	1.68195	4.7469
CpARF19	1	4.41897	4.11262	4.16235	1	2.69144	1.42677	3.33334
CpARF20	1	3.3297	2.39851	3.05297	1	2.12078	1.03296	0.750296
CpARF21	1	7.01464	1.59605	1.41109	1	1.3256	1.60893	2.16173
CpARF22	1	2.49299	1.43764	1.69077	1	1.48758	1.39256	1.7397
CpARF23	1	1.7193	1.48003	1.92163	1	0.907751	3.43706	4.01057
CpARF24	1	1.20698	0.469818	0.874216	1	2.04351	2.46467	3.62059
CpARF25	0.709029	0.424363	1.1235	3.05297	1	1.42617	1.18764	1.00384
CpARF26	1	2.3742	2.82842	2.5618	1	2.47369	4.69908	1.41962
CpARF27	1	1.99704	0.686245	1.58206	1	1.24174	1.80073	2.03266
CpARF28	1	6.60918	3.15657	3.83608	1	6.60918	3.15657	3.83608
CpARF29	1	3.82927	1.05734	0.835143	1	3.82927	1.05734	0.835143
CpARF30	1	1.57196	1.38282	1.0541	1	1.57196	1.38282	1.0541
CpARF31	1	5.29439	2.86082	3.10266	1	1.55416	3.20579	3.25061
CpARF32	1	0.387306	0.872894	0.772733	1	1.51314	2.18897	4.2299
CpARF33	1	2.23692	2.61026	1.18643	1	1.11655	1.10754	1.6127
